# Supplementary material for: A Europium Nanosphere-Based Time-Resolved Fluorescent Immunochromatographic Assay for the Rapid Screening of 4,4′-Dinitrocarbanilide: Aiming at Improving Strip Method Performance
Source: Biosensors (Basel). 2023 May 4;13(5):518. doi: 10.3390/bios13050518 (PMC10216060; doi:10.3390/bios13050518)
Supplement: Supplementary file 1 [file biosensors-13-00518-s001.zip]

Archive with 1 entries (1 files):
- biosensors-2216095-supplementary.pdf
